# Supplementary material for: Proteomic Signatures of Corals from Thermodynamic Reefs
Source: Microorganisms. 2020 Aug 1;8(8):1171. doi: 10.3390/microorganisms8081171 (PMC7465421; doi:10.3390/microorganisms8081171)
Supplement: Supplementary file 1 [file microorganisms-08-01171-s001.zip]

Archive with 2 entries (2 files):
- Mayfield Microorganisms 2020 supplemental material.pdf
- Mayfield online supplemental data file.xlsx
